# Supplementary material for: Harnessing Dynamic Supramolecular Interactions for Lanthanide Detection via Computational Pattern Recognition of Magnetic Resonance Fingerprints
Source: J Am Chem Soc. 2025 May 19;147(22):18972–81. doi: 10.1021/jacs.5c03583 (PMC12147137; doi:10.1021/jacs.5c03583)
Supplement: Supplementary file 2 [file ja5c03583_si_002.zip]

Archive with 3 entries (2 files):
- dataTomatch/
- dataTomatch/README.txt
- dataTomatch/dataToMatch.mat
