# Supplementary material for: Harnessing Dynamic Supramolecular Interactions for Lanthanide Detection via Computational Pattern Recognition of Magnetic Resonance Fingerprints
Source: J Am Chem Soc. 2025 May 19;147(22):18972–81. doi: 10.1021/jacs.5c03583 (PMC12147137; doi:10.1021/jacs.5c03583)
Supplement: Supplementary file 2 [file ja5c03583_si_002.zip › dataTomatch/README.txt]

Content of each of the 39 signals in dataTomatch.mat: 
1. EG-130	Dy
2. EG-148	Tb
3. EG-168	Sm
4. EG-172	La
5. EG-189	Nd
6. EG-211	Ho
7. EG-317	Pr (EG-285)	La (EG-172)
8. EG-283	Er
9. EG-284	Eu
10. EG-285	Pr
11. EG-286	Yb
12. EG-288	Ce
13. EG-289	Gd
14. EG-318	Pr (EG-285)	Lu (EG-290)
15. EG-290	Lu
16. EG-291	Tm
17. EG-293	Tb (EG-148)	Eu (EG-284)
18. EG-294	Dy (EG-130)	Nd (EG-189)
19. EG-295	Ho (EG-211)	Yb (EG-286)
20. EG-319	La (EG-172)	Lu (EG-290)
21. EG-296	Tm (EG-291)	Ce (EG-288)
22. EG-297	Er (EG-283)	La (EG-172)	
23. EG-299	Pr (EG-285)	Sm (EG-168)
24. EG-300	Lu (EG-290)	Yb (EG-286)
25. EG-301	La (EG-172)	Sm (EG-168)
26. EG-320	Nd (EG-189)	Tb (EG-148)
27. EG-302	Nd (EG-189)	Ce (EG-288)
28. EG-312	Dy (EG-130)	Tb (EG-148)	Pr (EG-285)	Nd (EG-189)	Sm (EG-168)
29. EG-303	Dy (EG-130)	Pr (EG-285)	Nd (EG-189)
30. EG-304	Er (EG-283)	Tm (EG-291)	Lu (EG-290)
31. EG-305	Eu (EG-284)	Ce (EG-288)	Sm (EG-168)
32. EG-306	Nd (EG-189)	Eu (EG-284)	La (EG-172)
33. EG-308	Yb (EG-286)	La (EG-172)	Ce (EG-288)
34. EG-310	Pr (EG-285)	Ce (EG-288)	Lu (EG-290)
35. EG-316	Dy (EG-130)	Tb (EG-148)	Ho (EG-211)	Er (EG-283)	Tm (EG-291)
36. EG-313r	Ho (EG-211)	Er (EG-283)	Yb (EG-286)	Lu (EG-290)	Tm (EG-291)
37. EG-346b (Fig. 5)
38. EG-354 - Fig. S13
39. EG-355 - Fig. S13
